# Supplementary material for: The first aphasia screening test in Hungarian: A preliminary study on validity and diagnostic accuracy
Source: PLoS One. 2023 Aug 17;18(8):e0290153. doi: 10.1371/journal.pone.0290153 (PMC10434950; doi:10.1371/journal.pone.0290153)
Supplement: S1 Dataset — (XLSX) [file pone.0290153.s007.xlsx]

## Sheet: background data
	ID	Sex	Age	Education (years)	Handedness	Postonset (days)	Etiology	Localisation	Visual impairment	Auditory impairment	Other neurogenic communication disorders	Group
1	A1	female	81	11y	right	1705	infarct	left	none	none	apraxia of speech	aphasia
2	A2	female	64	15–17y	right	190	infarct	left	none	none	none	aphasia
3	A3	female	73	15–17y	right	143	unknown vascular	cerebellum/brainstem	right neglect	right neglect	none	aphasia
4	A4	female	47	12y	right	128	hemorrhage	left	none	none	apraxia of speech	aphasia
5	A5	female	68	NA	right	99	infarct	left	none	none	none	aphasia
6	A6	male	65	15–17y	forced right	247	infarct	right	none	none	none	aphasia
7	A7	male	70	15–17y	right	162	hemorrhage	left	none	none	none	aphasia
8	A8	male	63	11y	right	137	infarct	cerebellum/brainstem	none	none	none	aphasia
9	A9	female	54	12y	right	101	hemorrhage	left	none	none	none	aphasia
10	A10	female	74	12y	right	7082	infarct	left	corrected	none	none	aphasia
11	A11	female	81	12y	right	10	infarct	left	corrected	none	none	aphasia
12	A12	female	39	12y	right	15	hemorrhage	left	mild double vision	none	none	aphasia
13	A13	male	35	8y	right	204	hemorrhage	left	none	none	apraxia of speech	aphasia
14	A14	female	33	15–17y	left	60	infarct	cerebellum/brainstem	none	none	none	aphasia
15	A15	female	64	12y	right	53	infarct	bilateral	right homonymous hemianopia	none	none	aphasia
16	A16	female	72	8y	right	54	infarct	left	none	none	none	aphasia
17	A17	female	56	12y	right	106	hemorrhage	left	none	none	none	aphasia
18	A18	female	59	15–17y	right	20	hemorrhage	left	none	none	none	aphasia
19	A19	female	44	12y	right	311	infarct	left	none	none	none	aphasia
20	A20	female	58	15–17y	right	101	infarct	bilateral	none	none	none	aphasia
21	A21	male	68	11y	right	815	hemorrhage	left	none	none	apraxia of speech	aphasia
22	A22	male	51	11y	right	486	infarct	left	none	none	none	aphasia
23	A23	female	76	12y	right	191	infarct	left	none	none	none	aphasia
24	A24	female	39	15–17y	right	27	hemorrhage	left	none	none	none	aphasia
25	A25	male	80	11y	right	43	hemorrhage	left	corrected	none	none	aphasia
26	A26	female	58	15–17y	right	1735	hemorrhage	left	none	none	none	aphasia
27	A27	female	33	15–17y	right	78	infarct	left	none	none	apraxia of speech	aphasia
28	A28	female	71	12y	right	17	infarct	left	none	none	dysphagia	aphasia
29	A29	female	71	12y	right	135	infarct	left	none	none	dysphagia	aphasia
30	A30	male	53	11y	right	20	hemorrhage	left	none	none	none	aphasia
31	A31	female	80	11y	right	16	infarct	left	corrected	mild	none	aphasia
32	A32	male	74	11y	right	23	hemorrhage	left	corrected	mild	none	aphasia
33	A33	male	55	11y	right	16	infarct	left	corrected	none	dysarthria	aphasia
34	A34	female	73	12y	right	6	infarct	left	none	none	none	aphasia
35	A35	female	60	11y	right	35	infarct	left	none	none	none	aphasia
36	A36	male	78	11y	right	21	hemorrhage	left	none	none	none	aphasia
37	A37	male	53	8y	right	25	infarct	bilateral	none	none	none	aphasia
38	A38	male	64	11y	right	36	infarct	right	none	none	none	aphasia
39	A39	male	72	12y	right	20	infarct	cerebellum/brainstem	none	none	dysarthria	aphasia
40	A40	female	78	15–17y	right	6	infarct	left	none	none	none	aphasia
41	S1	male	67	11y	right	23	infarct	right	none	none	none	stroke
42	S2	male	57	15–17y	right	26	infarct	cerebellum/brainstem	corrected	none	dysphagia	stroke
43	S3	male	68	12y	right	57	infarct	left	corrected	none	dysarthria	stroke
44	S4	female	43	15–17y	right	456	hemorrhage	right	none	none	dysarthria	stroke
45	S5	male	39	15–17y	right	89	infarct	left	none	none	dysarthria	stroke
46	S6	male	50	11y	left	11	hemorrhage	left	corrected	none	none	stroke
47	S7	female	57	12y	right	68	infarct	left	corrected	mild	none	stroke
48	S8	female	52	11y	right	11390	infarct	right	corrected	none	dysphagia	stroke
49	S9	male	65	15–17y	right	23	infarct	right	corrected	none	dysphagia	stroke
50	S10	female	67	12y	right	11	infarct	left	right homonymous hemianopia	none	none	stroke
51	S11	male	36	11y	right	24	infarct	cerebellum/brainstem	none	none	none	stroke
52	S12	female	74	15–17y	right	20	infarct	right	none	none	dysphagia	stroke
53	S13	female	43	8yy	right	50	infarct	right	none	none	none	stroke
54	S14	male	67	15–17y	right	47	infarct	left	none	none	dysarthria	stroke
55	S15	male	69	11y	right	57	infarct	left	none	none	none	stroke
56	S16	female	65	8y	right	29	infarct	left	none	mild	none	stroke
57	S17	female	75	15–17y	right	135	infarct	left	grey cataract	none	dysphagia	stroke
58	S18	female	75	12y	right	24	infarct	left	corrected	none	none	stroke
59	S19	female	63	15–17y	right	2271	infarct	left	none	none	dysphagia	stroke
60	S20	male	73	15–17y	right	11	infarct	left	corrected	none	none	stroke
61	S21	male	74	12y	right	5	infarct	right	homonymous hemianopia	none	none	stroke
62	S22	male	72	15–17y	right	11	infarct	cerebellum/brainstem	none	mild	none	stroke
63	S23	female	79	11y	right	38	hemorrhage	left	none	none	none	stroke
64	S24	female	82	12y	right	178	infarct	left	none	none	dysarthria	stroke
65	S25	female	73	15–17y	mixed	41	infarct	cerebellum/brainstem	none	none	dysarthria	stroke
66	S26	male	68	11y	right	88	hemorrhage	left	none	mild	none	stroke
67	C1	female	46	15–17y	right				corrected	none		control
68	C2	female	40	15–17y	right				none	none		control
69	C3	female	58	15–17y	right				corrected	none		control
70	C4	female	33	12y	right				none	none		control
71	C5	female	45	12y	right				none	none		control
72	C6	female	48	15–17y	right				none	none		control
73	C7	female	41	15–17y	right				corrected	none		control
74	C8	female	56	15–17y	right				corrected	none		control
75	C9	female	65	15–17y	forced right				corrected	none		control
76	C10	male	75	15–17y	right				corrected	none		control
77	C11	female	57	12y	right				corrected	none		control
78	C12	male	68	15–17y	right				corrected	none		control
79	C13	female	80	15–17y	right				corrected	none		control
80	C14	male	55	15–17y	right				none	none		control
81	C15	female	36	12y	right				none	none		control
82	C16	female	54	15–17y	right				corrected	none		control
83	C17	female	69	15–17y	right				corrected	none		control
84	C18	male	68	15–17y	right				corrected	none		control
85	C19	male	68	15–17y	right				corrected	none		control
86	C20	female	66	15–17y	right				corrected	none		control
87	C21	male	47	15–17y	right				none	none		control
88	C22	male	66	15–17y	right				corrected	none		control
89	C23	male	56	15–17y	right				corrected	none		control
90	C24	female	50	11y	right				none	none		control
91	C25	female	51	15–17y	right				none	none		control
92	C26	female	75	15–17y	right				none	none		control
93	C27	female	65	12y	right				none	none		control
94	C28	male	68	12y	right				none	mild		control
95	C29	male	62	12y	right				corrected	none		control
96	C30	male	78	11y	right				grey cataract	none		control
97	C31	female	71	12y	right				none	none		control
98	C32	female	52	12y	right				corrected	none		control
99	C33	female	53	15–17y	right				none	none		control
100	C34	male	72	15–17y	right				grey cataract	none		control
101	C35	male	56	12y	right				none	none		control
102	C36	male	49	11y	right				none	none		control
103	C37	female	73	15–17y	forced right				none	none		control
104	C38	female	60	15–17y	right				none	none		control
105	C39	male	82	15–17y	forced right				none	none		control
106	C40	male	61	8y	right				none	none		control
107	C41	male	67	8y	right				none	none		control
108	C42	male	54	8y	right				none	none		control
109	C43	male	48	8y	right				none	none		control
110	C44	female	76	8y	right				none	none		control
111	C45	male	84	11y	right				none	none		control
112	C46	female	62	12y	right				none	none		control
113	C47	male	77	12y	right				none	none		control
114	C48	male	65	11y	right				none	none		control
115	C49	female	76	8y	right				corrected	none		control
116	C50	female	69	12y	right				corrected	mild		control
117	C51	male	35	11y	right				none	none		control

## Sheet: HAST scores
	ID	Word comprehension	Sentence comprehension	Repetition	Naming	Category fluency	Letter fluency	Word fluency total	HAST totalscore	Group
1	A1	4	1	0	0	0	1	1	6	aphasia
2	A2	2	0	3	0	0	1	1	6	aphasia
3	A3	4	2	3	2	8	5	3	14	aphasia
4	A4	3	0	0	0	0	0	0	3	aphasia
5	A5	0	1	0	0	0	0	0	1	aphasia
6	A6	2	2	3	4	4	0	1	12	aphasia
7	A7	4	0	0	0	0	0	0	4	aphasia
8	A8	4	2	3	4	8	4	3	16	aphasia
9	A9	4	2	3	4	11	2	3	16	aphasia
10	A10	3	1	3	3	4	1	2	12	aphasia
11	A11	4	1	2	3	8	1	3	13	aphasia
12	A12	4	1	1	1	4	5	3	10	aphasia
13	A13	1	1	0	0	0	0	0	2	aphasia
14	A14	4	3	4	4	5	2	2	17	aphasia
15	A15	1	1	0	0	0	0	0	2	aphasia
16	A16	4	0	2	0	6	6	3	9	aphasia
17	A17	3	2	3	4	0	2	1	13	aphasia
18	A18	4	0	2	1	3	1	1	8	aphasia
19	A19	4	1	2	2	3	0	1	10	aphasia
20	A20	4	2	4	4	11	4	3	17	aphasia
21	A21	4	3	3	3	5	1	2	15	aphasia
22	A22	4	1	4	4	7	7	3	16	aphasia
23	A23	2	0	3	2	1	0	1	8	aphasia
24	A24	4	1	2	3	8	4	3	13	aphasia
25	A25	3	1	2	1	4	2	2	9	aphasia
26	A26	4	4	4	4	3	2	2	18	aphasia
27	A27	4	0	2	0	5	0	2	8	aphasia
28	A28	3	1	2	0	0	0	0	6	aphasia
29	A29	4	2	2	2	5	2	2	12	aphasia
30	A30	4	4	4	4	11	6	4	20	aphasia
31	A31	4	0	4	3	5	0	2	13	aphasia
32	A32	0	0	0	0	0	0	0	0	aphasia
33	A33	4	3	4	3	5	1	2	16	aphasia
34	A34	4	0	3	1	2	0	1	9	aphasia
35	A35	2	1	2	1	4	0	1	7	aphasia
36	A36	4	4	1	3	4	1	2	14	aphasia
37	A37	1	1	0	1	1	0	1	4	aphasia
38	A38	4	4	4	4	7	5	3	19	aphasia
39	A39	4	3	3	4	10	3	3	17	aphasia
40	A40	4	0	4	4	6	1	2	14	aphasia
41	S1	4	4	4	3	6	5	3	18	stroke
42	S2	4	4	4	4	8	7	3	19	stroke
43	S3	4	4	4	4	9	4	3	19	stroke
44	S4	4	4	4	4	13	7	4	20	stroke
45	S5	4	3	4	4	13	5	4	19	stroke
46	S6	4	4	4	4	6	3	3	19	stroke
47	S7	4	4	4	4	9	4	3	19	stroke
48	S8	4	4	4	4	12	4	4	20	stroke
49	S9	4	4	4	4	9	8	4	20	stroke
50	S10	4	4	4	3	8	8	4	19	stroke
51	S11	4	4	4	4	8	8	4	20	stroke
52	S12	4	4	4	4	11	8	4	20	stroke
53	S13	4	2	4	4	9	8	4	18	stroke
54	S14	3	3	4	4	9	4	3	17	stroke
55	S15	4	4	4	4	8	6	3	19	stroke
56	S16	4	3	4	4	10	6	4	19	stroke
57	S17	4	4	4	3	10	3	3	18	stroke
58	S18	4	4	4	4	7	4	3	19	stroke
59	S19	4	4	3	4	8	10	4	19	stroke
60	S20	4	4	4	4	13	8	4	20	stroke
61	S21	2	2	3	3	9	5	3	13	stroke
62	S22	4	4	4	4	13	12	4	20	stroke
63	S23	3	4	4	3	10	7	4	18	stroke
64	S24	4	2	4	4	10	3	3	17	stroke
65	S25	4	4	4	4	14	10	4	20	stroke
66	S26	4	4	4	4	9	5	3	19	stroke
67	C1	4	4	4	4	15	13	4	20	control
68	C2	4	4	4	4	19	13	4	20	control
69	C3	4	4	3	4	10	12	4	19	control
70	C4	4	4	4	4	14	8	4	20	control
71	C5	4	4	4	4	15	11	4	20	control
72	C6	4	4	4	4	16	17	4	20	control
73	C7	4	4	4	4	21	12	4	20	control
74	C8	4	4	4	4	15	6	4	20	control
75	C9	4	4	4	4	19	10	4	20	control
76	C10	4	4	4	4	16	6	4	20	control
77	C11	4	4	4	4	15	2	4	20	control
78	C12	4	4	4	4	9	12	4	20	control
79	C13	4	4	4	4	11	7	4	20	control
80	C14	4	4	4	4	15	4	4	20	control
81	C15	4	4	4	4	11	11	4	20	control
82	C16	4	4	4	4	21	12	4	20	control
83	C17	4	4	4	4	15	8	4	20	control
84	C18	4	4	3	4	15	12	4	19	control
85	C19	4	4	4	4	11	9	4	20	control
86	C20	4	4	4	4	10	6	4	20	control
87	C21	4	4	4	4	16	12	4	20	control
88	C22	4	4	4	4	18	11	4	20	control
89	C23	4	4	4	4	14	9	4	20	control
90	C24	4	1	4	4	13	6	4	17	control
91	C25	4	4	4	4	14	14	4	20	control
92	C26	4	4	4	4	16	9	4	20	control
93	C27	4	4	4	4	15	12	4	20	control
94	C28	4	4	4	4	10	4	3	19	control
95	C29	4	3	4	4	14	16	4	19	control
96	C30	4	3	4	4	12	4	4	19	control
97	C31	4	4	4	3	10	3	3	18	control
98	C32	4	3	4	4	14	8	4	19	control
99	C33	4	4	4	4	15	10	4	20	control
100	C34	4	4	4	4	6	5	3	19	control
101	C35	4	4	4	4	13	7	4	20	control
102	C36	4	4	4	4	12	12	4	20	control
103	C37	4	4	4	4	11	8	4	20	control
104	C38	4	4	4	4	13	11	4	20	control
105	C39	4	4	4	4	10	12	4	20	control
106	C40	4	3	4	4	7	2	3	18	control
107	C41	4	4	4	4	11	7	4	20	control
108	C42	4	3	4	3	10	0	3	17	control
109	C43	4	3	3	4	12	6	4	18	control
110	C44	4	4	4	4	16	4	4	20	control
111	C45	4	3	4	4	11	7	4	19	control
112	C46	4	3	4	4	7	6	3	18	control
113	C47	4	4	4	4	9	6	3	19	control
114	C48	4	4	4	4	9	5	3	19	control
115	C49	4	3	4	3	11	7	4	18	control
116	C50	4	4	3	4	11	7	4	19	control
117	C51	4	4	4	4	14	8	4	20	control

## Sheet: WAB scores
	ID	Information content	Fluency	Yes-No questions	Auditory word recognition	Sequential commands	Auditory verbal comprehension	Repetition	Object naming	Word fluency	Sentence completion	Responsive speech	Naming and word finding	WABAQ	Aphasia type	Group
1	A1	2	4	2.55	2.1	1.8	6.45	6.2	3.1	0	0.4	0.2	3.7	44.7	Broca's	aphasia
2	A2	5	4	2.7	1.6	1.65	5.95	9	2.5	0.2	0.8	0.6	4.1	56.1	transcortical motor	aphasia
3	A3	9	9	3	2.85	3.5	9.35	9.2	4.9	1	1	0.8	7.7	88.5	anomic	aphasia
4	A4	0	0	2.55	1.6	1	5.15	0	0	0	0	0	0	10.3	global	aphasia
5	A5	0	2	1.64	0.4	0	2.05	0.6	0	0	0	0	0	10.2	global	aphasia
6	A6	6	4	2.7	2.1	0.3	5.1	10	4.2	0.5	0.6	0.8	6.1	62.4	transcortical motor	aphasia
7	A7	0	0	2.7	2.2	1.6	6.5	0	0	0	0	0	0	13	Broca's	aphasia
8	A8	9	5	2.85	3	4	9.85	9.5	6	0.9	1	1	8.9	84.5	anomic	aphasia
9	A9	8	8	3	3	3.5	9.5	10	5.7	0.4	1	0.8	7.9	76.8	anomic	aphasia
10	A10	9	5	2.9	2.95	4	9.85	9.4	5	0.8	0.6	1	7.4	81.3	anomic	aphasia
11	A11	9	9	3	2.6	3.9	9.5	5.8	5.9	0.4	0.8	0.8	7.9	82.4	conduction	aphasia
12	A12	4	4	1.05	0.15	0	1.2	0.2	0	0	0	0	0	18.8	global	aphasia
13	A13	1	2	0.9	0.35	0	1.25	0	0	0	0	0	0	8.5	global	aphasia
14	A14	9	8	3	3	4	10	10	5.6	1.1	1	1	8.7	91.4	anomic	aphasia
15	A15	0	0	1.8	0.6	0.05	2.45	0	0	0	0	0	0	4.9	global	aphasia
16	A16	6	8	2.55	2.5	2.8	7.85	8.4	4.1	0.2	1	1	6.3	73.1	anomic	aphasia
17	A17	5	8	2.4	2.9	2.4	7.7	4.9	4.6	0.5	0.2	0.4	5.7	62.6	conduction	aphasia
18	A18	9	9	2.7	2.25	3.75	8.7	10	3.1	0.5	0.8	0.8	5.2	73.4	anomic	aphasia
19	A19	6	2	1.95	1.8	0.5	4.25	6.1	4.1	0.1	0	0.2	4.4	45.5	Broca's	aphasia
20	A20	9	9	3	3	3.5	9.5	10	6	1	1	1	9	93	anomic	aphasia
21	A21	8	4	3	3	3.3	9.3	8.6	5.8	0.8	1	1	8.6	77	transcortical motor	aphasia
22	A22	8	9	3	2.55	3	8.55	10	6	0.9	1	1	8.9	88.9	anomic	aphasia
23	A23	5	4	2.55	2.35	2.35	7.25	6.8	4.9	0.2	0.6	0.4	6.1	58.3	Broca's	aphasia
24	A24	9	4	2.55	2.9	2.05	7.5	0.8	0.7	0.8	0.8	0.6	2.9	48.4	Broca's	aphasia
25	A25	9	6	2.85	2.55	4	9.4	8	4.7	0.6	0.8	1	7.1	79	anomic	aphasia
26	A26	9	4	3	3	3.8	9.8	10	5.6	1.1	1	1	8.7	83	transcortical motor	aphasia
27	A27	5	4	2.1	1.6	0.95	4.65	4.6	2.6	0.3	0.6	0.4	3.9	44.3	Broca's	aphasia
28	A28	0	7	3.9	1.3	0.2	5.4	1.4	3.2	0	0.1	0	3.3	34.2	Wernicke's	aphasia
29	A29	7	8	2.7	2.75	1.7	7.15	7.4	4.9	0.6	0.8	0.6	6.9	72.9	anomic	aphasia
30	A30	9	9	3	2.95	3.75	9.7	9.2	6	0.5	0.6	0.8	7.9	89.6	anomic	aphasia
31	A31	5	4	2.7	1.65	0.95	5.3	8.8	4.5	0.1	0.2	0.6	5.4	57	transcortical motor	aphasia
32	A32	4	7	1.8	1.55	0.3	3.65	0.4	0.9	0.1	0	0	1	32.1	Wernicke's	aphasia
33	A33	8	9	2.8	2.7	3.65	9.15	9.8	5.4	0.8	0.8	0.9	7.9	87.7	anomic	aphasia
34	A34	3	4	2.45	1.85	2.1	6.4	8.5	2.7	0	0.7	0.2	3.6	51	transcortical motor	aphasia
35	A35	3	4	1.9	1.9	1.65	5.45	9	2.7	0.1	0.7	0.5	4	50.9	transcortical motor	aphasia
36	A36	7	5	3	2.85	4	9.85	9.3	5.8	0.8	1	0.9	8.5	79.3	anomic	aphasia
37	A37	4	3	2.4	2.2	2.75	7.35	7.5	5	0	0.4	0.8	6.2	56	Broca's	aphasia
38	A38	9	9	2.9	2.95	4	9.85	9.8	5.8	1.1	1	1	8.9	93.1	anomic	aphasia
39	A39	9	9	2.7	3	3.25	8.95	10	6	1.2	1	1	9.2	92.3	anomic	aphasia
40	A40	7	7	2.65	2.75	3.35	8.75	9.9	5.7	0.6	0.8	1	8.1	81.5	anomic	aphasia
41	S1	10	10	3	2.95	3.6	9.55	10	5.8	1.1	1	1	8.9	96.9		stroke
42	S2	10	10	3	3	4	10	10	6	2	1	1	10	100		stroke
43	S3	10	10	3	3	4	10	10	6	2	1	1	10	100		stroke
44	S4	10	10	3	3	4	10	10	6	1.9	1	1	9.9	99.8		stroke
45	S5	10	10	3	3	4	10	10	6	2	1	1	10	100		stroke
46	S6	10	10	3	3	4	10	10	5.9	1.1	1	1	9	98		stroke
47	S7	10	10	3	3	4	10	10	6	2	1	1	10	100		stroke
48	S8	10	10	3	3	4	10	10	6	2	1	1	10	100		stroke
49	S9	10	10	3	3	4	10	10	6	2	1	1	10	100		stroke
50	S10	10	10	3	3	4	10	10	6	1	1	1	9	98		stroke
51	S11	10	10	3	3	4	10	10	6	1.7	1	1	9.7	99.4		stroke
52	S12	10	10	3	3	4	10	10	6	1.8	1	1	9.8	99.6		stroke
53	S13	10	10	2.85	3	4	9.85	10	5.8	1.8	1	1	9.6	98.9		stroke
54	S14	10	10	3	3	4	10	10	5.8	1.1	1	1	8.9	97.8		stroke
55	S15	10	10	3	3	4	10	10	6	1.2	1	1	9.2	98.4		stroke
56	S16	10	10	3	3	4	10	10	6	1.6	1	1	9.6	99.2		stroke
57	S17	10	10	3	3	4	10	10	6	1.3	1	1	9.3	98.6		stroke
58	S18	10	10	3	3	4	10	10	6	1.4	1	1	9.4	98.8		stroke
59	S19	10	10	3	3	4	10	10	6	2	1	1	10	100		stroke
60	S20	10	10	3	3	4	10	10	6	2	1	1	10	100		stroke
61	S21	10	10	3	3	4	10	10	5.6	0.7	1	0.8	8.1	96.2		stroke
62	S22	10	10	3	3	4	10	9.9	6	2	1	0.9	9.9	99.6		stroke
63	S23	10	9	2.85	3	3.85	9.7	10	6	1.8	1	0.9	9.7	96.8		stroke
64	S24	10	9	2.9	3	4	9.9	10	5.8	1.3	1	1	9.1	96		stroke
65	S25	10	10	2.9	3	4	9.9	10	6	2	1	1	10	99.8		stroke
66	S26	10	9	3	2.95	4	9.95	8.9	6	1.9	1	0.9	9.8	95.3		stroke
